# Supplementary material for: Cancer-Cachexia-Induced Human Skeletal Muscle Myotube Degeneration Is Prevented via Cannabinoid Receptor 2 Agonism In Vitro
Source: Pharmaceuticals (Basel). 2023 Nov 8;16(11):1580. doi: 10.3390/ph16111580 (PMC10675367; doi:10.3390/ph16111580)
Supplement: Supplementary file 1 [file pharmaceuticals-16-01580-s001.zip]

Archive with 1 entries (1 files):
- pharmaceuticals-2689186-supplementary.pdf
